# Supplementary material for: Systematic Studies on the Antioxidant Capacity and Volatile Compound Profile of Yellow Mealworm Larvae (T. molitor L.) under Different Drying Regimes
Source: Insects. 2022 Feb 3;13(2):166. doi: 10.3390/insects13020166 (PMC8876196; doi:10.3390/insects13020166)
Supplement: Supplementary file 1 [file insects-13-00166-s001.zip]

Archive with 1 entries (1 files):
- insects-1575982-supplementary.pdf
